# Supplementary material for: Bridging the (Brexit) divide: Effects of a brief befriending meditation on affective polarization
Source: PLoS One. 2022 May 11;17(5):e0267493. doi: 10.1371/journal.pone.0267493 (PMC9094531; doi:10.1371/journal.pone.0267493)
Supplement: S1 Data — (ZIP) [file pone.0267493.s003.zip]

Archive with 3 entries (3 files):
- Data and code for mediation/analysis output.spv
- Data and code for mediation/data.sav
- Data and code for mediation/Syntax.sps
